# Supplementary material for: tRNA Queuosine Modification Enzyme Modulates the Growth and Microbiome Recruitment to Breast Tumors
Source: Cancers (Basel). 2020 Mar 9;12(3):628. doi: 10.3390/cancers12030628 (PMC7139606; doi:10.3390/cancers12030628)
Supplement: Supplementary file 1 [file cancers-12-00628-s001.zip]

Archive with 2 entries (2 files):
- Supplementary File.pdf
- Western blot source data.pdf
